# Supplementary material for: Characterising ChIP-seq binding patterns by model-based peak shape deconvolution
Source: BMC Genomics. 2013 Nov 26;14(1):834. doi: 10.1186/1471-2164-14-834 (PMC4046686; doi:10.1186/1471-2164-14-834)
Supplement: Supplementary file 6 — Additional file 6: MeDiChISeq R package. (ZIP 2 MB) [file 12864_2013_5524_MOESM6_ESM.zip]

Archive with 1 entries (1 files):
- 1732783987105504_add6.gz
